# Supplementary material for: Identification of Metabolites and Antioxidant Constituents from Pyrus ussuriensis
Source: Pharmaceuticals (Basel). 2026 Jan 22;19(1):192. doi: 10.3390/ph19010192 (PMC12844793; doi:10.3390/ph19010192)
Supplement: Supplementary file 1 [file pharmaceuticals-19-00192-s001.zip]

Archive with 1 entries (1 files):
- pharmaceuticals-4055720-supplementary.pdf
